# Supplementary material for: Rapid Monitoring of Viable Genetically Modified Escherichia coli Using a Cell-Direct Quantitative PCR Method Combined with Propidium Monoazide Treatment
Source: Microorganisms. 2023 Apr 26;11(5):1128. doi: 10.3390/microorganisms11051128 (PMC10220751; doi:10.3390/microorganisms11051128)
Supplement: Supplementary file 1 [file microorganisms-11-01128-s001.zip]

Archive with 1 entries (1 files):
- microorganisms-2337529-supplementary.pdf
